# Supplementary material for: Enhancing bullfrog farming sustainability: circular water management through effluent treatment
Source: PeerJ. 2025 May 6;13:e19390. doi: 10.7717/peerj.19390 (PMC12063605; doi:10.7717/peerj.19390)
Supplement: Supplemental Information 1 [file peerj-13-19390-s001.zip]

Archive with 3 entries (2 files):
- Supplementary files 1/
- Supplementary files 1/Figures.xlsx
- Supplementary files 1/Table 3.docx
