# Supplementary material for: Enhancing bullfrog farming sustainability: circular water management through effluent treatment
Source: PeerJ. 2025 May 6;13:e19390. doi: 10.7717/peerj.19390 (PMC12063605; doi:10.7717/peerj.19390)
Supplement: Supplemental Information 1 [file peerj-13-19390-s001.zip › Supplementary files 1/Figures.xlsx]

## Sheet: Sheet1
Figure 4a	Time (h)	CODCr (mg/L) 1	CODCr (mg/L) 2	CODCr (mg/L) 3	Ammoniacal nitrogen (mg/L) 1	Ammoniacal nitrogen (mg/L) 2	Ammoniacal nitrogen (mg/L) 3	Total phosphorus (mg/L) 1	Total phosphorus (mg/L) 2	Total phosphorus (mg/L) 3
	3.7	42.6	44.3	48.1	33.4	30.8	31.8	19.3	24.7	22.1
	5	65.5	62.1	52.4	40.8	38.2	35	33.6	26.7	30.2
	6	67.2	69.5	73.3	41.1	45.2	45.7	46.8	36.9	42.1
	7.5	69.4	73.2	79.4	42.6	43.8	45.6	36.2	43.7	40
	15	84.5	82.1	73.4	41.8	45.9	44.3	41.9	33.9	38.2
Figure 4b	Aeration intensity (m3.h-1)	CODCr (mg/L) 1	CODCr (mg/L) 2	CODCr (mg/L) 3	Ammoniacal nitrogen (mg/L) 1	Ammoniacal nitrogen (mg/L) 2	Ammoniacal nitrogen (mg/L) 3	Total phosphorus (mg/L) 1	Total phosphorus (mg/L) 2	Total phosphorus (mg/L) 3
	500	33.8	26.7	29.5	43.7	46.2	45.1	16.7	23.2	20.1
	1000	44.8	35.4	39.8	42.3	45.8	43.9	26.9	33.3	29.8
	1500	44.2	55.9	49.9	46.5	41.8	43.7	42.2	38.1	39.7
	2000	65.5	74.8	69.7	41.6	44.3	43.1	40.7	43.1	42.2
	2500	59.8	50.1	55.1	38.1	41.9	40	47.2	40.5	44.3
Figure 5a	Sampling point	CODCr (mg/L) 1	CODCr (mg/L) 2	CODCr (mg/L) 3
	1	112.2	119.7	128.1
	2	102.5	107.9	119.6
	3	70.9	75.6	81.5
	4	33.1	36.5	38.4
	5	32.4	34.3	35.3
Figure 5b	Sampling point	Ammoniacal nitrogen (mg/L) 1	Ammoniacal nitrogen (mg/L) 2	Ammoniacal nitrogen (mg/L) 3
	1	24.3	25.9	27.8
	2	21.8	25.6	27.6
	3	15.9	18.1	20.9
	4	14.9	17.1	18.7
	5	4.1	4.4	4.8
Figure 5c	Sampling point	Total phosphorus (mg/L) 1	Total phosphorus (mg/L) 2	Total phosphorus (mg/L) 3
	1	30.4	33.9	37.7
	2	26.1	28.5	30.3
	3	19.2	20.9	24.7
	4	17.9	19.9	21.3
	5	7.3	7.9	8.8
Figure 6	Concentrations(mg/L)
	CODcr	Tailwater 1	Tailwater2	Tailwater 3	Effluent 1	Effluent 2	Effluent 3	Removal
	BOD	109.5	118.7	131.8	32.1	32.8	37.1	71.7
	Ammoniacal nitrogen	96.4	91.5	112.1	10.5	10.7	8.8	90
	Total nitrogen	23.7	27.8	26.8	4.1	4.2	4.9	83
	Reactive phosphorus	25.8	29.9	28.3	17.5	16.1	17.4	39.3
	Total phosphorus	15.2	15.8	14	1.8	1.9	2.3	86.7
		32.3	33.7	36	8.2	8.9	6.9	76.5
